# Supplementary material for: Metabolic Activation of Benzo[a]pyrene by Human Tissue Organoid Cultures
Source: Int J Mol Sci. 2022 Dec 29;24(1):606. doi: 10.3390/ijms24010606 (PMC9820386; doi:10.3390/ijms24010606)
Supplement: Supplementary file 1 [file ijms-24-00606-s001.zip]

Archive with 2 entries (2 files):
- Supplementary Figure S1.pdf
- Supplementary Tables S1-S3_01092022.pdf
